# Supplementary material for: Effect of cowpea flour processing on the chemical properties and acceptability of a novel cowpea blended maize porridge
Source: PLoS One. 2018 Jul 10;13(7):e0200418. doi: 10.1371/journal.pone.0200418 (PMC6039016; doi:10.1371/journal.pone.0200418)
Supplement: S1 File — Baseline clinical and demographic information for subjects enrolled in the acceptability trial. (XLSX) [file pone.0200418.s001.xlsx]

## Sheet: Form Responses 1
Location	Gender	Child's age	1. Primary Caregiver's Name	2. Primary Caregiver's relationship to child	3. Is the mother alive?	4. Is the father alive?	4a. If YES -> does the father live at home?	5. Does the father have a job other than farming?	6. Does the mother have a job other than farming?	7. How many siblings does the child have?	8. Is the child still being breastfed?	8a. If NO -> what date did the child STOP breastfeeding?	8b. If YES -> How many times a day does the child breastfeed?	9. At what age (in months) did the child start feeding on foods besides breastmilk (such as porridge)?	9a. What type of porridge is the child feeding on?	10. What other ingredients do you add to the child's porridge?	11. Who feeds the child?	12. Under what setting does the child feed best?	13. How do you feed the child?	14. Has the child ever had an allergic reaction to cowpeas?	15. How many days in the past week has the child been otherwise ill?	15a. If the child was ill -> what was the illness?	16. Has the child taken any medications in the last 7 days?	16a. If the child has taken medications, please list them:	17. Has the child been to the NRU in the past 7 days?	17a. If the child has been to the NRU, what was the purpose?	18. Has the child ever been treated for malnutrition?	18a. If so, how long (in months) was the child treated?	18b. If so, what was the treatment provided?
Bwana 2	Male	6	Mahta	Mother	Yes	Yes	Yes	Yes	No	0	Yes		10	6	Maize	Sugar, Salt	Mother	Communal	Spoon	No	7	diarrhea	Yes	ORS	No		No
Shakira	Female	6	Maria	Mother	Yes	No	No		Yes	3	Yes		10	6 months	Maize	Sugar, Salt	Sibling	Communal	Spoon	No	3	Malaria	No		No		No
Lirangwe	Male	6	Edina	Mother	Yes	Yes	No	No	No	0	Yes		10	6 months	Maize	Sugar, Salt, groundnut flour	Mother	Communal	Spoon	No	0		No		No		No
M'buka	Female	6	Lusiya	Mother	Yes	Yes	Yes	Yes	Yes	4	Yes		10	4 months	Maize	Sugar	Mother	Isolated	Spoon	No	0		No		No		No
Lilangwe	Female	6	Evesi	Mother	Yes	Yes	Yes	No	No	3	Yes		10	5	Maize	Salt	Mother	Isolated	Spoon	No	0		No		No		No
Shaira Vil.	Male	6	Ruth	Mother	Yes	Yes	Yes	No	No	1	Yes		5	5	Maize	none	Mother	Communal	Mom's hands	No	1	cold	Yes	amoxicillin	No		No
Tepeka	Female	7	Janet	Mother	Yes	Yes	Yes	No	No	2	Yes		10	6	Maize	Salt	Mother	Isolated	Spoon	No	0		No		No		No
mbuka	Female	7	Evelyn	Mother	Yes	Yes	No	No	No	1	Yes		10	5months	Maize	Sugar	Mother	Communal	Mom's hands	No			No		No		No
Lilangwe	Male	7	N/A	Mother	Yes	Yes	Yes	Yes	No	2	Yes		2	6	Maize	Salt	Mother	Isolated	Spoon	Yes	2	malaria	Yes	R and panado	No
Lilangwi	Female	7	Chimewemwe	Mother	Yes	Yes	Yes	Yes	Yes	6 or more	Yes		7	6	Maize, Soya	Sugar, egg	Mother	Isolated	Spoon	No					No
Masanjala		8	Hawa	Mother	Yes	Yes	Yes	Yes	No	1	Yes		10	4	Maize	Sugar, Salt	Mother	Communal	Spoon	No	7	Malaria	Yes	LAR	No		No
Tepeka	Male	8	Asiyatu	Mother	Yes	Yes	No	No	Yes	1	Yes		6	6 months	Maize	Salt	Mother	Isolated	Spoon	No	7	Diarrhoea	Yes	ORS and Bactrim	No		No
M'buka	Male	8	Elina	Mother	Yes	Yes	No	Yes	Yes	0	Yes		5	6 months	Maize	Sugar, Salt	Mother	Communal	Mom's hands	No	0		No		No		No
Mtalika village	Male	8	Victoria	Mother	Yes	Yes	Yes	No	No	0	Yes		10	5 months	Maize		Mother	Communal	Mom's hands	No	1	fever	No		No		Yes	1 week	Given soya to feed the child
mtalika	Female	8	Ida	Mother	Yes	Yes	Yes	No	No	0	Yes		10	6	Maize	Sugar, Salt	Mother	Isolated	Spoon	No	7	Malaria	Yes	LAR	No		No
lilangwe	Male	9	Durita	Aunt	Yes	Yes	Yes	No	No	2	Yes		10	6 months	Maize	Sugar, Salt	Mother	Communal	Spoon	No	0		No		No		No
Lilangwi	Male	9	Sisilira	Mother	Yes	Yes	Yes	Yes	No	3	Yes		10	6	Maize	Sugar		Communal	Spoon	No		sores		panado
Masanjala	Female	10	Musandinde	Mother	Yes	Yes	Yes	No	No	0	Yes		10	6	Maize	Sugar, Salt	Mother	Isolated	Spoon	No	7	coughing	Yes	panado	No		No
Lirangwe	Male	10	Juliwana	Mother	Yes	Yes	Yes	No	No	2	Yes		10	6 months	Maize	Salt	Mother	Communal	Spoon	Yes	7	Rash	No		No		No
Mlbuka	Male	10	Veronica	Mother	Yes	Yes	Yes	No	No	1	Yes		10	6	Maize	Sugar, Salt	Mother	Communal	Spoon	No	0		No		No		No
Mtalika village	Female	10	Joyce	Mother	Yes	Yes	Yes	No	No	3	Yes		6	6 months	Maize		Mother	Isolated	Mom's hands	No	1	fever	No		No		No
Lilangwi - Undi	Male	10	N/A	Mother	Yes	Yes	Yes	Yes	No	2	Yes		4	6	Maize	Salt	Mother		Spoon	No	1	malaria	Yes	r1 panado	No
M'buka	Female	12	Nenani	Mother	Yes		Yes	Yes	No	4	Yes		10	6 months	Maize	Sugar, Salt, groundnut flour	Mother	Isolated	Spoon	Yes	0		No		No		No
Masanjala	Male	12	Gladys	Mother	Yes	Yes	Yes	No	No	4	Yes		10	5 months	Maize	Sugar, Salt	Mother	Communal	Spoon		7	Coughing	Yes	Junior Bacterium	No		No
Lirangwe	Female	12	Janet	Mother	Yes	Yes	No	No	Yes	2	Yes		10	6 months	Maize	Sugar, Salt	Herself	Communal	Baby's own hands	No	0		No		No		No
Lilangwe	Male	12	Evelyn	Mother	Yes	Yes	Yes	No	No	3	Yes		10	6 months	Maize	Salt	Mother	Communal	Spoon	No	0		No		No		No
Masanjala	Male	12	Agnes	Mother	Yes	Yes		No	No	2	Yes		10	4	Maize	Sugar, Salt	Mother	Communal	Spoon	No	3	coughing	Yes	amoxicillin	No		No
Masanjala	Male	13	Victoria	Mother	Yes	Yes	No	No	Yes	0	Yes		10	6 months	Maize	Sugar, Salt	Mother	Communal	Spoon	No	1	Cough	Yes	Bactrim	No		No
Masanjala	Female	14	Margret	Mother	Yes	Yes	Yes	No	No	1	Yes		10	6 months	Maize, Soya	Sugar, Salt	Mother	Communal	Spoon	No	0		No		No		No
Masanjala	Male	14	Gladys	Mother	Yes	Yes	Yes	Yes	Yes	4	Yes		10	5	Maize	Sugar, Salt	Mother	Communal	Spoon	No	7	coughing	Yes	junior bacterum	No		No
Lirangwe	Female	15	Ethel	Mother	Yes	Yes	Yes	No	No	3	Yes		10	6 months	Maize	Sugar, Salt	Mother	Communal	Spoon	No	0		No		No		No
M'buka	Female	15	Lilian	Mother	Yes	Yes	Yes	No	No	0	Yes		10	6 months	Maize	Sugar	Mother	Communal	Mom's hands	No	0		No		Yes		Yes
Buila	Male	15	Anne	Mother	Yes	Yes	Yes	Yes	No	2	Yes		10	6	Maize	Salt	Mother	Communal	Spoon	No	4	fever, diarrhea	Yes	ORS	No		No
M'buka	Male	15	Patricia	Mother	Yes	Yes	Yes	No	No	1	Yes		10	6 months	Maize	Salt	Mother	Isolated	Spoon	No	7	Coughing and malaria	Yes	Bactrim and RA	No		No
Tepena	Male	15	Poluna	Mother	Yes	Yes	Yes	No	No	3	Yes		10	6	Maize	Salt	Mother	Communal	Spoon		7	fever	Yes	malaria dosage	No		No
Lilangwi	Female	16	Martha	Mother	Yes	Yes	Yes	Yes	Yes	1	Yes		10	6	Maize, Soya	Sugar, Salt, groundnut powder	Mother	Isolated	Spoon	No	7	cough	Yes	amoxycillin	No		No
lilangwe	Female	17	Lekeleni	Mother	Yes	Yes	Yes	No	No	2	Yes		10	6months	Maize	Sugar, sait	Mother	Communal	Spoon	No	0		No		No		No
M'bwana	Male	17	Ethel	Mother	Yes	Yes	Yes	No	No	5	Yes		5	6 months	Maize	Salt	Mother	Communal	Mom's hands	No	1	Cold	No		No		No
Tapeka	Male	17	Dorothy	Mother	Yes	Yes	Yes	No	Yes	4	Yes		10	6	Maize	groundnut powder	Mother		Spoon	No	4	diarrhea	Yes	cafenol	No	malnutrition	Yes	last year (at 9 months)	RUTF/F-100, for 2 months
Chapasuka	Female	18	Ida	Mother	Yes	Yes	Yes	No	No	1	Yes		5	6	Maize	none	Mother	Isolated	Mom's hands	No	0		No		No		No
Lirangwe	Female	18	Patricia	Mother	Yes	Yes	Yes	No	No	4	Yes		10	6 months	Maize	Sugar, Salt	Mother	Communal	Spoon	No	0		No		No		No
lilangwe	Male	18	Mercy	Mother	Yes	Yes	Yes	No	No	5	Yes		10	6months	Maize, Soya	mtedza	Mother	Communal	Spoon	Yes	7	Malaria	Yes	RA	Yes		No
Somola	Female	18	Olive	Mother	Yes	Yes	Yes	No	No	0	Yes		10	6 months	Maize	Sugar, Salt, groundnut flour	Mother	Communal	Mom's hands	No	0		No		No		No
Tepeka	Male	18	Annie	Mother	Yes	Yes	Yes	Yes	Yes	4	No	10/13		6 months	Maize	Sugar, Salt	Mother	Isolated	Spoon	No	1	Malaria	Yes	Quinine injection and RA as last treatment	No		No
Mpenda	Male	18	Doreen	Mother	Yes	Yes	No	Yes	No	1	Yes		10	6 months	Maize	Sugar, Salt, oil and groundnut flour	Mother	Communal	Spoon	No	3	Malaria	Yes	RA	No		No
Msomba	Female	18	Ernat	Mother	Yes	Yes	Yes	No	No	2	Yes		6	6	Maize	Sugar, Salt	Mother	Isolated	Spoon	No	3	sore mouth, throat	Yes	Bactrim	No		No
Lilangwi	Female	18	Ester		Yes	Yes	Yes	Yes	No	1	Yes		10	6	Maize		Mother	Communal	Spoon	No	7	malaria	Yes	R and panado	No
Masanjala	Female	19	Agness	Mother	Yes	Yes	Yes	Yes	Yes	3	Yes		10	6monhts	Maize	mtedza / oil	Mother	Communal	Baby's own hands	No			No		No
Chitsonga	Male	20	Grace	Mother	Yes	Yes	Yes	Yes	No	1	Yes		10	6 months	Maize	Sugar, Salt, groundnut	Mother	Communal	Spoon	No	4	Malaria	Yes	RA and panado	No		No
Tepeka	Male	20	Regina	Mother	Yes	Yes	Yes	Yes	No	1	Yes		6	6 months	Maize	Sugar, Salt	Mother	Communal	Spoon	No	7	Diarrhoea	Yes	Thanzi ORS	No		No
Tepeka	Male	20	Jojina	Mother	Yes	Yes	Yes	No	No	1	Yes		10	6 months	Maize	Sugar, Salt	Mother	Isolated	Spoon	Yes	0		No		No		No
Kongolani	Female	20	Esther	Mother	Yes	Yes	Yes	No	No	4	Yes		10	6 months	Maize	Salt	Mother	Isolated	Spoon	Yes	0		No		No		No
Makina	Female	20	Joyce	Mother	Yes	Yes	Yes	No	No	2	Yes		10	6 months	Maize	Salt	Mother	Communal	Spoon	No	1	Malaria	No		No		No
Lilangwe	Male	20	N/A	Mother	Yes	Yes	Yes	Yes	No	1	Yes		10	6	Maize	Salt	Mother	Isolated	Spoon	Yes	4	malaria	Yes	r1 panado	No
Lirangwe	Male	20	Emily	Mother	Yes	Yes	No	No	No	3	No	06/14		8	Maize	Sugar, Salt	Himself	Communal	Spoon	No	0		No		No		No
Lilangwi	Male	20	Philirani	Grandmother	Yes	Yes	Yes	Yes	No	2	Yes		1	6	Maize	Sugar		Isolated	Spoon			ears		panado	No
Tepeka	Male	21	Liness	Mother	Yes	Yes	Yes	No	No	0	Yes		3	7 months	Maize	Sugar, Salt, cowpeas and beans soup	Mother	Isolated	Spoon	No	3	Fever and coughing	Yes	Panado and RA	No		Yes	2 Weeks	Chiponde
Kumanja	Female	21	Chikondi	Mother	Yes	Yes	No	No	No	0	Yes		10	6 months	Maize	Salt	Mother	Isolated	Spoon	No	1	Malaria	No		No		No
Masanjala	Male	24	Tankhari	Mother	Yes	Yes	Yes	Yes	Yes	1	No	2013		not sure	Maize	Salt, oil, groundnut powder	Mother	Communal	Spoon	No	7	malaria	Yes	LAR	No		No
Tepeka	Female	24	Lekereni	Grandmother	Yes	Yes	No	Yes	No	3	No	04/15		7 months	Maize	Sugar, Salt	Grandparent	Isolated	Spoon	No	2	Diarrhoea	Yes	ORS and Panado	No		No
Masanjala	Female	24	Christina	Mother	Yes	Yes	Yes	No	No	3	No	05/15		6 months	Maize	Sugar, Salt	Mother	Communal	Spoon	Yes	0		No		No		No
Lirangwe	Male	24	Esnart	Mother	Yes	Yes	Yes	No	No	0	Yes		5	6 months	Maize	Sugar, Salt	Himself	Communal	Spoon	No	4	Diarrhoea	Yes	Fragil.	No		No
Lilangwi	Female	24	N/A	Mother	Yes	Yes	Yes	Yes	No	2	No			6	Maize	Salt	Mother	Isolated	Spoon	No	2	Malaria	No	Fasida	No		No
Lilangwi	Female	24	Annie	Grandmother	Yes	Yes	Yes	No	No	2	No			6	Maize	Sugar	Grandparent	Communal	Spoon	No	0		No				No
Somba	Female	24	Esnart	Mother	Yes	Yes	Yes	Yes	No	2	Yes		5	6 months	Maize	Sugar, Salt	Alone	Communal	Baby's own hands	No	1	Malaria	Yes	RA and Bactrim	No		No
lilangwi		24	Talandira	Mother	Yes	Yes	Yes	Yes	No	1	No	2 years		6	Maize	mtedza	Mother	Isolated	Spoon	No	0		No		No		No
Msomola	Female	24	Doris	Mother	Yes	Yes	No		No	4	No	06/2014		4	Maize	Sugar, Salt	Sibling	Communal	Spoon	No	7	Malaria and sore throat	Yes	LAR, Bactrim, Panado	No		No
Namonde	Male	25	Caroline	Mother	Yes	Yes	Yes	No	No	1	Yes		10	6 months	Maize	Salt	Mother	Communal	Spoon	No	0		No		No		No
Masenjale	Female	25	Selina	Mother	Yes	Yes	Yes	No	No	0	Yes		10	6	Maize	Salt	Mother	Isolated	Spoon	No	4	cough	Yes	LAR, Panado	No		No
Somola	Male	26	Chikondi	Mother	Yes	Yes	Yes	Yes	No	2	No	03/15		6 months	Maize	Sugar, Salt	Mother	Communal	Spoon	No	0		No		No		No
Masanjala	Male	27	Margret	Mother	Yes	Yes	Yes	Yes	No	0	No	12/13		6 months	Maize	Sugar, Salt	Alone	Communal	Baby's own hands	No			No		No		No
Somba	Male	27	Rabecca	Mother	Yes	Yes	Yes	No	No	3	No	09/14		6 months	Maize	Sugar, Salt	Mother	Isolated	Spoon	No	0		No		No		No
Lirangwe	Male	27	Rhoda	Mother	Yes	Yes	Yes	Yes	No	4	No	10/13		7	Maize	Sugar, Salt	Himself	Communal	Spoon	No	1	Malaria	Yes	LA Panado	No		No
Masanjala	Female	28	Emely	Mother	Yes		No	No	No	3	No	24		6	Maize	Spices	Mother	Communal	Spoon	No	3	malaria	Yes	R and panado	No		No
Somola	Male	29	Christina	Mother	Yes	Yes	Yes	No	No	3	No	12/14		6 months	Maize	Sugar, Salt	Mother	Communal	Spoon	No	0		No		No		No
Masanjala	Male	29	Milliam	Mother	Yes	Yes	Yes	No	No	2	No	11/14		6 months	Maize	Sugar, Salt	Mother	Isolated	Spoon	No	7	Malaria	Yes	RA and Panado	No		No
Nsomela	Male	30	Madelena	Mother	Yes	Yes	Yes	No	No	4	No	11/14		6 months	Maize	Salt	Mother	Communal	Spoon	No	3	Malaria	Yes	RA	No		No
Masanjala	Female	30	Paulina	Mother	Yes	Yes	Yes	No	No	3	No	2014		6	Maize	Salt	Mother	Isolated	Spoon	No	7	malaria	Yes	LAR	Yes		No
Lirangwi	Male	31	N/A	Mother	Yes	Yes	Yes	No		4	No	2 years old		6	Maize	Sugar, Salt	Mother	Isolated	Spoon	No					No
lilangwe	Female	31	Sigere	Mother	Yes	Yes	No	No	No		No	2014		7	Maize, Soya	oil, mtedza		Communal	Spoon	No			No		Yes		No
somola	Female	31	Egrey	Grandmother	Yes	Yes	Yes	No	No	0	No	07/14		2months	Maize	Sugar	Grandparent	Communal	Baby's own hands		0		No		No		No
Lilangwi	Male	31	N/A	Mother	Yes	Yes	Yes	No	No	4	No	2 years old		6	Maize	Sugar, Salt	Mother	Isolated	Spoon	No					No
Lirangwe	Male	32	Esther	Mother	Yes	No		No	No	3	No	01/14		3	Maize	Salt	Himself	Communal	Baby's own hands	No	0		No		No		No
Lirangwe	Male	32	Christina	Mother	Yes	Yes	No	Yes	No	1	No	03/13		8	Maize	Sugar, Salt	Himself	Communal	Spoon	No	1	Malaria	Yes	LA	No		No
Lirangwe	Male	32	Ngina	Mother	Yes	Yes	No	No	No	1	No	06/13		6 months	Maize	Salt	Himself	Communal	Spoon	No	0		No		No		Yes	1 year	RUTF
tepeka	Male	33	Bernadetta	Mother	Yes	Yes	Yes	Yes	No	1	Yes		3	6months	Maize	Salt	Mother	Communal	Spoon	Yes	3	dirrhoria	No	No	No
Lilangwi	Female	33	Mary	Mother	Yes	Yes	No	No	No	4	No			36	Maize	Sugar		Isolated	Spoon	No
Lilangwi	Male	33	Fanny	Sister	Yes	Yes	Yes	No	No	2	No			9	Maize	Salt	Mother	Communal	Spoon	No		cough	Yes	Bactrim	No
Somba	Male	33	Anne	Mother	Yes	Yes	Yes	Yes	No	1	No	10/13		6	Maize	Sugar, Salt, groundnut powder	Mother	Communal	Spoon	No	3	cough	Yes	Amoxycillin	No		No
Undi	Female	35	Stevelia	Mother	Yes	Yes	Yes	No	Yes	1	No	2014		6	Maize	Salt	Mother	Communal	Spoon	No	0		No		No		No
Lirangwe	Male	35	Joyce	Mother	Yes	Yes	Yes	Yes	Yes	3	No	05/13		6 months	Maize	groundnut flour	Himself	Communal	Baby's own hands	No	0		No		No		No
Sami	Male	35	Patricia	Mother	Yes	Yes	Yes	No	No	1	No	06/14		6 months	Maize	Salt	Mother	Isolated	Spoon	No	1	Cough	Yes	Panado	No		No
Tepeka	Female	35	Bitiya	Mother	Yes	Yes	No	No	No	4	No	2014		5	Maize	Sugar, Salt	Aunt & self	Isolated	Spoon	No	2	rashes on the head	Yes	panado	No		No
Somola	Male	36	Debra	Mother	Yes	Yes	Yes	Yes	No	1	No	at 2 years old		6	Maize	Sugar, Salt	own	Communal	Spoon	No	0		No		No		No
Somola	Male	36	mary	Mother	Yes	Yes	No	No	No	5	No	10/2013		6	Maize	Sugar	self	Communal	Spoon	No	0		No		No		No
Lilangwi	Female	36	N/A	Mother	Yes	Yes	Yes	Yes	Yes	3	No	2 years old		6	Maize	Spices	Sibling	Isolated	Spoon	No	3	malaria	Yes	r and bactorim			No
Lilangwe	Female	36	Emily	Mother	Yes		No	No	No	3	No	3 years			Maize	Sugar	Mother	Isolated	Spoon	No
Masanjala	Female	36	Violet	Mother	Yes		Yes	Yes	No	2	No	at 2 years, 2 months old		6 months	Maize	Sugar, Salt	self	Isolated	Spoon	No	7	Malaria	Yes	malaria dosage	No
Msanjala	Female	36	Fanny	Mother	Yes	Yes	Yes	Yes	No	3		12/2014		6	Maize	Sugar, Salt	self	Communal	Spoon	No	7	malaria and cough	Yes	amoxicillin and LAR	No		No
Msomola	Male	36	Fairness	Mother	Yes	Yes	Yes	Yes	Yes	3	No	03/14		6	Maize	Sugar, Salt, groundnut powder	Mother	Communal	Spoon	No	3	malaria	Yes	lar	No		No
Somola	Female	36	Alefa	Mother	Yes	Yes	Yes	Yes	No	2	No	2 years		6	Maize	Sugar, Salt	Mother	Communal	Spoon	No			No		No		No
Hongolani	Female	36	Janet	Mother	Yes	Yes	Yes	Yes	Yes	1	No	2013		6	Maize	Salt	Mother	Communal	Spoon	No	7	malaria	Yes	LAR	No		No
Tepeka	Male	36	Eliza	Mother	Yes	Yes	No	Yes	Yes	6 or more	No	01/2014		6	Maize	Salt	Sibling		Spoon	No	7	malaria	Yes	lar and panado	No		No
mALANGA	Male	36	Eliza	Mother	Yes	Yes	No	Yes	Yes	6 or more	No	01/2014		6	Maize	Salt	Sibling	Communal	Spoon	No	7		Yes	lar and panado	No		No
Somola	Male	36	Getrude	Mother	Yes	Yes	Yes	Yes	Yes	5	No	10/14		6 months	Maize	Sugar, Salt, groundnut flour	Mother	Communal	Spoon	No	0		No		No		No
Lirangwe	Female	36	Annie	Mother	Yes	Yes	Yes	No	No	2	No	06/13		6 months	Maize	Sugar, Salt	Herself	Isolated	Spoon	No	2	Malaria	Yes	LA Aspirin	No		No
Lirangwe	Male	36	Jacquiline	Mother	Yes	Yes	No	No	No	0	No	08/12		7	Maize	Sugar, Salt	Himself	Communal	Spoon	No	1	Malaria	Yes	LA Panado Bactrim	No		No
Lirangwe	Female	36	Caroline	Mother	Yes	Yes	Yes	Yes	No	1	No	06/13		6 months	Maize	Sugar, Salt	Himself	Communal	Spoon	No	0		No		No		No
Lirangwe	Female	36	Mary	Mother	Yes	No	No	No	No	2	No	12/13		6 months	Maize	Salt	Mother	Communal	Spoon	No	2	Malaria	Yes	Panado	No		No
Masanjala	Male	36	Ester	Mother	Yes	Yes	Yes	Yes	No	2	No	05/13		6 months	Maize	Sugar, Salt	Mother	Isolated	Spoon	No	0		No		No		No
Shakira	Female	36	Chrissy	Mother	Yes	Yes	Yes	No	No	2	No	05/14		6 months	Maize	Sugar, Salt	own	Communal	Spoon	No	7	Malaria	Yes	RA	No		No
Masanjala	Male	36	Eliza	Mother	Yes	Yes		No	No	0	No	03/14		6 months	Maize	Sugar, Salt, groundnut flour	Mother	Communal	Baby's own hands	No	0		No		No		No
Somola	Male	36	Catheryn	Mother	Yes	Yes	Yes	Yes	No	1	No	05/14		6 months	Maize	Sugar, Salt	Mother	Communal	Spoon	Yes	5	Malaria	Yes	RA and Panado	No		No
Masanjala	Female	36	wayson	Mother	Yes	Yes	Yes	No	No	1	No	05/14		6months	Soya	Sugar	Mother	Isolated	Spoon	No	0		No		No		No
somola	Male	36	Tereza	Mother	Yes	Yes	Yes	No	No	0	No	04/15		7months	Maize	none	Mother	Isolated	Baby's own hands	No	1	Diarrhoea	Yes	thanzi ORS and cold medicine	No		No
